# Supplementary material for: Intestinal Development Patterns and Gut Microbiota Colonization Dynamics in Sichuan Bream (Sinibrama taeniatus)
Source: Animals (Basel). 2025 Nov 28;15(23):3431. doi: 10.3390/ani15233431 (PMC12691183; doi:10.3390/ani15233431)
Supplement: Supplementary file 1 [file animals-15-03431-s001.zip › Table S1.xlsx]

## Sheet: Sheet1
	C1	C2	C3	C4	C5	C6
Proteobacteria
Escherichia/Shigella	0.14±0.16b	0.16±0.20b	0.21±0.18b	22.14±3.87a	0b	0.03 ± 0.02b
Acinetobacter	3.43±5.57b	24.49±18.06a	1.13±0.18b	3.02±4.49b	0.02±0.01b	0.19±0.32b
Aeromonas	0.05±0.08c	16.79±3.00a	9.96±1.95b	15.87±2.23a	0.09±0.07c	0.02±0.04c
Vibrio	0.02±0.02b	9.53±5.71b	31.30±7.89a	0.15±0.16b	0b	0b
Acidovorax	13.26±5.02a	0.01±0.02b	0.30±0.22b	0.02±0.03b	0.02±0.02b	0b
Shewanella	0b	0.55±0.33b	3.00±1.92b	10.19±2.42a	0.03±0.04b	0b
Firmicutes
Paraclostridium	0c	0c	0.77±0.58c	0.10±0.13c	3.62±1.33b	16.62±2.19a
Salinicoccus	0b	0b	0.08±0.09b	0b	0b	13.98±3.74a
Clostridium_sensu_stricto	30.38±5.23a	0.48±0.33b	0.01±0.01b	0.83±0.63b	0b	0b
Fusobacteriota
Cetobacterium	0b	0b	0b	0b	0.37±0.20b	23.71±5.40a
